# Supplementary material for: PhytoPipe: a phytosanitary pipeline for plant pathogen detection and diagnosis using RNA-seq data
Source: BMC Bioinformatics. 2023 Dec 13;24:470. doi: 10.1186/s12859-023-05589-2 (PMC10717670; doi:10.1186/s12859-023-05589-2)
Supplement: Supplementary file 1 — Additional file 1. Table S1: Overview of simulated RNA-seq data using plant genomes and spiked-in pathogens. [file 12859_2023_5589_MOESM1_ESM.xlsx]

## Sheet: Sheet1
Supplementary table 1. Overview of simulated RNA-seq data using plant genomes and spiked-in pathogens.
Sequence platform	Organism	Genome	Genom_size (nt)	Simulated_coverage (X)	Simulated_reads	Taxon/viral reference detected by PhytoPipe	Observed reads (Kraken2classifiedRead/mapppedRead)	PhytoPipe detection
NextSeq500 v2 (1x75bp)	Malus domestica (Apple)	GDDH13_1-1			20000000
	Podosphaera leucotricha (fungus)	GCA_013170925.1_ASM1317092v1	43.87M	2.49213	892100	Blumeria graminis f. sp. tritici	9893	Yes (Same family, different species)
	Erwinia amylovora (bacterium)	GCA_000091565.1_ASM9156v1	8.834M	1.48998	2000	Erwinia amylovora	1870	Yes
	Apple hammerhead viroid (AHVd)	NC_001340.1	329	86.4055	500	KR605506.1 Apple hammerhead viroid-like circular RNA, complete genome	399	Yes
	Apple scar skin viroid (ASSVd)	NC_028132.1	434	45.5927	200	NC_001340.1 Apple scar skin viroid, complete genome	172	Yes
	Apple stem grooving virus (ASGV)	NC_001749.2	6495	9.93072	860	NC_001749.2 Apple stem grooving virus, complete genome	819	Yes
	Apple stem pitting virus (ASPV)	NC_003462.2	9332	19.9314	2480	NC_003462.2 Apple stem pitting virus genes for RNA-dependent RNA polymerase, triple gene block ORFs and coat protein, complete cds	2363	Yes
	Apple rubbery wood virus 1 (ARWV1, L segment)	NC_055390.1	7219	49.8684	4800	NC_055390.1 Apple rubbery wood virus 1 isolate 982-11 segment L RNA-dependent RNA polymerase (RdRp) gene, complete cds MF062125.1 Apple rubbery wood virus 1 isolate 982-11 segment L RNA-dependent RNA polymerase (RdRp) gene, complete cds	4280	Yes
	Apple rubbery wood virus 1 (ARWV1, M segment)	NC_055391.1	1613	48.8221	1050	NC_055391.1 Apple rubbery wood virus 1 isolate 982-11 segment M movement protein (MP) gene, complete cds MF062126.1 Apple rubbery wood virus 1 isolate 982-11 segment M movement protein (MP) gene, complete cds	936	Yes
	Apple rubbery wood virus 1 (ARWV1, Ssegment)	NC_055392.1	1303	48.9256	850	NC_055392.1 Apple rubbery wood virus 1 isolate 982-11 segment S capsid protein (CP) gene, complete cds MF062127.1 Apple rubbery wood virus 1 isolate 982-11 segment S capsid protein (CP) gene, complete cds	678	Yes
	Apple rubbery wood virus 2 (ARWV2, L segment)	NC_055534.1	7340	24.7786	2425	NC_055534.1 Apple rubbery wood virus 2 isolate R12 segment L RNA-dependent RNA polymerase (RdRp) gene, complete cds MF062139.1 Apple rubbery wood virus 2 isolate R12 segment L RNA-dependent RNA polymerase (RdRp) gene, complete cds	2316	Yes
	Apple rubbery wood virus 2 (ARWV2, Ma segment)	NC_055536.1	1581	24.9051	525	NC_055536.1 Apple rubbery wood virus 2 isolate R12 segment Ma movement protein (MP) gene, complete cds MF062142.1 Apple rubbery wood virus 2 isolate R12 segment Ma movement protein (MP) gene, complete cds	510	Yes
	Apple rubbery wood virus 2 (ARWV2, Mb segment)	NC_055537.1	1617	24.3506	525	NC_055537.1 Apple rubbery wood virus 2 isolate R12 segment Mb movement protein (MP) gene, complete cds MF062143.1 Apple rubbery wood virus 2 isolate R12 segment Mb movement protein (MP) gene, complete cds	513	Yes
	Apple rubbery wood virus 2 (ARWV2, Sa segment)	NC_055535.1	1463	24.3506	475	NC_055533.1 Apple rubbery wood virus 2 isolate R12 segment Sb capsid protein (CP) gene, complete cds MF062141.1 Apple rubbery wood virus 2 isolate R12 segment Sb capsid protein (CP) gene, complete cds	426	Yes
	Apple rubbery wood virus 2 (ARWV2, Sb segment)	NC_055533.1	1319	24.166	425	NC_055535.1 Apple rubbery wood virus 2 isolate R12 segment Sa capsid protein (CP) gene, complete cds MF062140.1 Apple rubbery wood virus 2 isolate R12 segment Sa capsid protein (CP) gene, complete cds	471	Yes
	Citrus concave gum-associated virus (CCGaV, RNA1)	NC_035759.1	6681	1.9982	178	KX960112.1 Citrus concave gum-associated virus isolate CGW2 segment RNA1, complete sequence	177	Yes
	Citrus concave gum-associated virus (CCGaV, RNA2)	NC_035454.1	2703	1.99778	72	KX960111.1 Citrus concave gum-associated virus isolate CGW2 segment RNA2, complete sequence	70	Yes
HiSeq 1000 (1x75bp)	Solanum tuberosum (Potato)	Solanum_tuberosum.SolTub_3.0			10000000
	Ralstonia solanacearum (bacterium)	GCF_021117135.1_ASM2111713v1	5.573M	9.60996	742978	Ralstonia solanacearum	347805	Yes
	Phytophthora infestans (oomycete)	GCF_000142945.1_ASM14294v1	228.5M	1.02805	22866	Phytophthora infestans	1221	Yes
	Alternaria solani (fungus)	GCA_002952155.1_ASM295215v1	32.78M	4.84455	2185250	Alternaria solani	1203458	Yes
	Potato spindle tuber viroid (PSTVd)	NC_002030.1	359	33.4262	160	NC_002030.1 Potato spindle tuber viroid, complete genome	123	Yes
	Potato virus Y (PVY)	NC_001616.1	9704	19.9402	2580	NC_001616.1 Potato virus Y, complete genome	1718	Yes
	Potato virus S (PVS)	NC_007289.1	8478	9.99646	1130	NC_007289.1 Potato virus S, complete genome	806	Yes
	Potato virus X (PVX)	NC_011620.1	6435	29.7204	2550	NC_011620.1 Potato virus X, complete genome	1433	Yes
	Potato leafroll virus (PLFV)	NC_001747.1	5987	1.97929	158	Potato leafroll virus	58	Yes (no contigs)
	Potato virus M (PVM)	NC_001361.2	8533	4.96601	565	NC_001361.2 Potato virus M, complete genome	460	Yes
	Potato yellow vein virus (PYVV, RNA1)	NC_006062.1	8035	9.98755	1070	NC_006062.1 Potato yellow vein virus, complete genome	846	Yes
	Potato yellow vein virus (PYVV, RNA2)	NC_006063.1	5339	9.97378	710	NC_006063.1 Potato yellow vein virus, complete genome	562	Yes
	Potato yellow vein virus (PYVV, RNA3)	NC_006061.1	3892	9.82785	510	MN088361.1 Potato yellow vein virus isolate PYVV/Antioquia/May5 segment RNA2, complete sequence	540	Yes
HiSeq 1000 (1x100bp)	Ipomoea batatas (sweetpotato)	NSP323_triloba_chr_v3			20000000
	Fusarium oxysporum (fungus)	GCF_013085055.1_ASM1308505v1	50.36M	1.02476	24000	Fusarium oxysporum	4578	Yes
	Alternaria solani (fungus)	GCA_002952155.1_ASM295215v1	32.78M	1.02447	15000	Alternaria solani	8475	Yes
	Ralstonia solanacearum (bacterium)	GCF_021117135.1_ASM2111713v1	5.573M	4.80076	278619	Ralstonia solanacearum	135406	Yes
	Sweet potato virus G (SPVG)	NC_018093	10798	4.95462	535	NC_018093.1 Sweet potato virus G isolate Jesus Maria, complete genome	461	Yes
	Sweet potato feathery mottle virus (SPFMV)	NC_001841	10820	9.98152	1080	NC_001841.1 Sweet potato feathery mottle virus, complete genome	893	Yes
	Sweet potato virus C (SPVC)	NC_014742	10820	4.99085	540	NC_014742.1 Sweet potato virus C, complete genome	450	Yes
	Sweet potato leaf curl virus (SPLCV)	NC_004650	2828	4.9505	140	NC_004650.1 Sweet potato leaf curl virus DNA A, complete sequence	116	Yes
	Sweet potato virus 2 (SPV2)	NC_017970	10731	9.97111	1070	NC_017970.1 Sweet potato virus 2, complete genome	873	Yes
	Sweet potato chlorotic stunt virus (SPCSV, RNA1)	NC_004123	9407	49.9628	4700	NC_004123.1 Sweet potato chlorotic stunt virus RNA 1, complete genome	3866	Yes
	Sweet potato chlorotic stunt virus (SPCSV, RNA2)	NC_004124	8223	49.8601	4100	NC_004124.1 Sweet potato chlorotic stunt virus RNA 2, complete sequence	3323	Yes
	Sweet potato chlorotic fleck virus (SPCFV)	NC_006550	9104	99.9561	9100	NC_006550.1 Sweet potato chlorotic fleck virus, complete genome	7371	Yes
HiSeq 2000 (1x100bp)	Triticum aestivum (wheat)	iwgsc_refseqv2.1			20000000
	Puccinia striiformis f. sp. tritici (fungus)	GCF_021901695.1_Pst134E36_v1_pri	89.49M	1.06255	9200	Puccinia striiformis f. sp. tritici	3294	Yes
	Fusarium graminearum (fungus)	GCF_000240135.3_ASM24013v3	36.46M	1.22725	877	Fusarium graminearum	257	Yes
	Xanthomonas translucens pv. undulosa (Xtu) (bacterium)	GCF_017301775.1_ASM1730177v1	4.649M	1.29998	1200	Xanthomonas translucens pv. undulosa	734	Yes
	Barley dwarf virus (BDV)	AM922264	618	97.0874	600	AM922264.1 Barley dwarf virus complete genome defective form, isolate SA12EcoSm4	691	Yes
	Wheat dwarf virus (WDV)	NC_003326	2750	49.0909	1350	NC_003326.1 Wheat dwarf virus, complete genome	1588	Yes
	Wheat leaf yellowing-associated virus (WLYaV)	NC_035451	5772	19.7505	1140	KY605226.1 Wheat leaf yellowing-associated virus isolate JN-U3, complete genome	1121	Yes
	Wheat spindle streak mosaic virus (WSSMV, RNA1)	NC_040508	7557	19.8491	1500	NC_040508.1 Wheat spindle streak mosaic virus isolate WSSMV_South segment RNA1, complete sequence MH645040.1 Wheat spindle streak mosaic virus isolate WSSMV_South segment RNA1, complete sequence	1488	Yes
	Wheat spindle streak mosaic virus (WSSMV, RNA2)	NC_040507	4062	19.6947	800	NC_040507.1 Wheat spindle streak mosaic virus isolate WSSMV_South segment RNA2, complete sequence MH645042.1 Wheat spindle streak mosaic virus isolate WSSMV_South segment RNA2, complete sequence	786	Yes
	Wheat streak mosaic virus (WSMV)	NC_001886	9384	9.91049	930	Wheat streak mosaic virus	49	Yes (no contigs)
	Wheat stripe mosaic virus (WSMV, RNA1)	NC_040760	6597	9.85296	650	NC_040760.1 Wheat stripe mosaic virus isolate WhSMV:BR:Everest segment RNA 1, complete sequence MH151797.1 Wheat stripe mosaic virus isolate WhSMV:BR:Everest segment RNA 1, complete sequence	644	Yes
	Wheat stripe mosaic virus (WSMV, RNA2)	NC_040761	4892	9.81194	480	NC_040761.1 Wheat stripe mosaic virus isolate WhSMV:BR:Everest segment RNA 2, complete sequence MH151803.1 Wheat stripe mosaic virus isolate WhSMV:BR:Everest segment RNA 2, complete sequence	480	Yes
	Wheat yellow mosaic virus (WYMV, RNA1)	NC_002350	7636	4.97643	380	NC_002350.1 Wheat yellow mosaic virus RNA 1, complete sequence	416	Yes
	Wheat yellow mosaic virus (WYMV, RNA2)	NC_002349	3659	4.91938	180	NC_002349.1 Wheat yellow mosaic virus RNA 2, complete sequence	178	Yes
	Wheat yellow striate virus (WYSV)	NC_055484	14486	9.94063	1440	NC_055484.1 Wheat yellow striate virus isolate SX-HC nucleocapsid protein, putative phosphoprotein, P3 protein, matrix protein, glycoprotein, hypothetical protein P6, and probable RNA-dependent RNA polymerase genes, complete cds MG604920.1 Wheat yellow striate virus isolate SX-HC nucleocapsid protein, putative phosphoprotein, P3 protein, matrix protein, glycoprotein, hypothetical protein P6, and …	1424	Yes
HiSeq 2500 (1x150bp)	Arachis hypogaea (peanut)	arahy.Tifrunner.gnm2.J5K5			10000000
	Rhizoctonia solani AG4 (fungus)	GCA_017311305.1_ASM1731130v1	55.84M	1.00885	2700	Rhizoctonia solani	59	Yes
	Ralstonia solanacearum (bacterium)	GCF_021117135.1_ASM2111713v1	5.573M	1.02431	2000	Ralstonia solanacearum	1915	Yes
	Peanut clump virus (PCV, RNA1)	NC_003672	5897	4.96015	195	NC_003672.1 Peanut clump virus RNA 1, complete sequence	199	Yes
	Peanut clump virus (PCV, RNA2)	NC_003668	4504	4.99556	150	NC_002039.1 Peanut stunt virus RNA 2, complete sequence	214	Yes
	Peanut chlorotic streak virus (PCSV)	NC_001634	8174	99.0946	5400	NC_001634.1 Peanut chlorotic streak virus, complete genome	4353	Yes
	Peanut mottle virus (PMV)	NC_002600	9709	9.88773	640	NC_002600.1 Peanut mottle virus, complete genome	632	Yes
	Peanut stunt virus (PSV, RNA1)	NC_002038	3357	9.83021	220	NC_002038.1 Peanut stunt virus RNA 1, complete sequence	244	Yes
	Peanut stunt virus (PSV, RNA2)	NC_002039	2947	9.67085	190	NC_003668.1 Peanut clump virus RNA 2, complete sequence	157	Yes
	Peanut stunt virus (PSV, RNA3)	NC_002040	2188	9.59781	140	NC_002040.1 Peanut stunt virus RNA 3, complete sequence	160	Yes
	Groundnut bud necrosis virus (PBNV, M segment)	NC_003619	3057	19.9958	640	NC_003620.1 Groundnut bud necrosis virus segment M, complete sequence	620	Yes
	Groundnut bud necrosis virus (PBNV, S segment)	NC_003620	4801	19.6271	400	NC_003619.1 Groundnut bud necrosis virus segment S, complete sequence	374	Yes
	Groundnut rosette virus (GRV)	NC_003603	4019	9.70391	260	NC_003603.1 Groundnut rosette virus complete genome, strain MC1	256	Yes
	Tomato Spotted Wilt Virus (TSWV, L segment)	NC_002050.1	4821	29.8415	1770	NC_002052.1 Tomato spotted wilt virus RNA L, complete sequence	1719	Yes
	Tomato Spotted Wilt Virus (TSWV, M segment)	NC_002051.1	2916	29.8691	960	NC_002050.1 Tomato spotted wilt virus RNA M, complete sequence	917	Yes
	Tomato Spotted Wilt Virus (TSWV, S segment)	NC_002052.1	8897	29.321	570	NC_002051.1 Tomato spotted wilt virus RNA S, complete sequence	500	Yes
HiSeq 2500 (1x150bp)	Zea mays (maize)	Zm-B73-REFERENCE-NAM-5.0			10000000
	Xanthomonas campestris (bacterium)	GCF_013388375.1_ASM1338837v1	4.942M	1.0311	2000	Xanthomonas campestris pv. raphani	1067	Yes
	Phyllachora maydis (fungus)	GCA_029339225.1_ASM2933922v1	64.32M	1.0179	2600	Thermochaetoides thermophila DSM 1495	1495	Yes (the same subclass Sordariomycetidae)
	Maize chlorotic dwarf virus (MCDV)	NC_003626	11832	4.94422	390	NC_003626.1 Maize chlorotic dwarf virus, complete genome	390	Yes
	Maize chlorotic mottle virus (MCMV)	NC_003627	4437	9.80392	290	NC_003627.1 Maize chlorotic mottle virus genomic RNA, isolate KS1	287	Yes
	Maize dwarf mosaic virus (MDMV)	NC_003377	9515	19.8635	1260	NC_003377.1 Maize dwarf mosaic virus, complete genome	1238	Yes
	Maize necrotic streak virus (MNSV)	NC_007729	4094	29.6776	810	NC_007729.1 Maize necrotic streak virus isolate Arizona, complete genome	779	Yes
	Maize striate mosaic virus (MSMV)	NC_040541	2746	39.3299	720	NC_040541.1 Maize striate mosaic virus isolate MSMV_BR_976_Pla_2016, complete genome MF167299.1 Maize striate mosaic virus isolate MSMV_BR_976_Pla_2016, complete genome	690	Yes
	Maize streak virus (MSV)	EF015778	2687	47.4507	850	EF015778.1 Maize streak virus isolate MSV-UWak56, complete genome	806	Yes
NextSeq500 v2 (2x75bp)	Vitis vinifera (grapevine)	T2T			10000000
	Plasmopara viticola (fungus)	GCA_001695595.3_INRA_Pvit_2	92.94M	1.00899	7156	Plasmopara viticola	27	Yes (no contigs)
	Botrytis cinerea (fungus)	GCF_000143535.2_ASM14353v4	42.63M	1.003	1800	Botrytis cinerea B05.10	113	Yes
	Agrobacterium vitis (bacterium)	GCF_001541345.2_ASM154134v2	5.754M	1.17723	2200	Agrobacterium vitis	683	Yes
	Grapevine yellow speckle viroid 1 (GYSVd1)	NC_001920	366	81.9672	400	NC_001920.1 Grapevine yellow speckle viroid 1, complete genome	549	Yes
	Grapevine yellow speckle viroid 2 (GYSVd2)	NC_003612	363	82.6446	400	NC_003612.1 Grapevine yellow speckle viroid 2, complete genome	540	Yes
	Grapevine rootstock stem lesion associated virus (GRSLaV)	NC_004724	16527	19.9673	4400	NC_004724.1 Grapevine rootstock stem lesion associated virus, complete genome	4120	Yes
	Grapevine Rupestris stem pitting virus (GRSPV)	JX559646	8726	9.9702	1160	JX559646.1 Grapevine Rupestris stem pitting virus isolate 3138-07, complete genome	1106	Yes
	Grapevine rupestris vein feathering virus (GRVFV)	NC_034205	6730	4.97028	446	KY513701.1 Grapevine rupestris vein feathering virus isolate Mauzac, complete genome	435	Yes
	Grapevine fleck virus (GFV)	NC_003347	7564	49.5772	5000	NC_003347.1 Grapevine fleck virus, complete genome	4722	Yes
	Grapevine red blotch-associated virus (GRBaV)	NC_022002	3206	98.2532	4200	NC_022002.1 Grapevine red blotch-associated virus isolate CF214-1, complete genome	3976	Yes
HiSeq 2000 (2x100bp)	Manihot Esculenta (cassava)	Manihot_esculenta.Manihot_esculenta_v6			10000000
	Xanthomonas phaseoli pv. Manihotis (bacterium)	GCF_020866885.1_ASM2086688v1	5.2M	4.8343	100000	Xanthomonas phaseoli pv. manihotis	19907	Yes (no contigs)
	Verticillium dahliae (fungus)	GCF_000150675.1_ASM15067v2	33.83M	1.54504	106006	Verticillium dahliae	44308	Yes (no contigs)
	African cassava mosaic virus (ACMV, DNA-A)	NC_001467	2779	49.9274	1850	African cassava mosaic virus	1625	Yes (no contigs)
	African cassava mosaic virus (ACMV, DNA-B)	NC_001468	2724	49.5594	1800
	Cassava brown streak virus (CBSV)	NC_012698	8995	99.222	11900	Cassava brown streak virus	5643	Yes (no contigs)
	Cassava common mosaic virus (CCMV)	NC_001658	6376	39.9938	3400	Cassava common mosaic virus	1602	Yes (no contigs)
	Cassava vein mosaic virus (CVMV)	NC_001648	8159	49.6384	5400	Cassava vein mosaic virus	5126	Yes
	Cassava virus C (CVC, RNA1)	NC_013111	2740	98.5402	3600	Cassava virus C	2990	Yes (no contigs)
	Cassava virus C (CVC, RNA2)	NC_013112	1137	98.9446	1500
	Cassava virus C (CVC, RNA3)	NC_013113	958	93.9458	1200
	Cassava virus X (CVX)	NC_034375	5879	39.8026	3120	Cassava virus X	1480	Yes (no contigs)
NextSeq500 v2 (2x75bp)	Rosa rubiginosa (rose)	OBDH_1.0			10000000
	Agrobacterium tumefaciens (bacterium)	GCF_003667905.1_ASM366790v1	5.446M	1.54146	30000	Agrobacterium tumefaciens	10317	Yes (no contigs)
	Diplocarpon rosae (fungus)	GCA_011750715.2_ASM1175071v2	38.57M	3.75736	232158	Diplocarpon rosae	3	Yes (no contigs)
	Rose spring dwarf-associated virus (RSDaV)	NC_010806	5808	198.863	15400	Rose spring dwarf-associated virus	7302	Yes (no contigs)
	Rose yellow leaf virus (RYLV)	KC166239	3918	298.622	15600	Rose yellow leaf virus	7347	Yes (no contigs)
	Rose yellow mosaic virus (RYMV)	NC_019031	9508	99.39	12600	Rose yellow mosaic virus	5965	Yes (no contigs)
	Rose yellow vein virus (RYVV)	NC_020999	9314	49.9248	6200	Rose yellow vein virus	2944	Yes (no contigs)
	Rose leaf curl virus (RLCV)	NC_024687	2741	49.252	1800	Rose leaf curl virus	722	Yes (no contigs)
	Rose leaf rosette-associated virus (RLRaV)	NC_024906	17656	149.737	35250	Rose leaf rosette-associated virus	16744	Yes (no contigs)
HiSeq 2000 (2x100bp)	Glycine max (soybean)	glyma.Wm82.gnm4.4PTR			10000000
	Colletotrichum truncatum (fungus)	GCF_014235925.1_CTRU02	56.1M	1.05109	12600	Colletotrichum truncatum	3037	Yes
	Pseudomonas savastanoi pv. Glycinea (bacterium)	GCF_000187065.1_ASM18706v2	5.905M	12.131	647998	Pseudomonas savastanoi pv. glycinea	2770	Yes
	Soybean chlorotic spot virus (SCSV, DNA-A)	NC_018457	2623	198.246	5200	NC_018457.1 Soybean chlorotic spot virus DNA-A, complete sequence	5393	Yes
	Soybean chlorotic spot virus (SCSV, DNA-B)	NC_018456	2585	193.424	5000	NC_018456.1 Soybean chlorotic spot virus DNA-B, complete sequence	4910	Yes
	Soybean crinkle leaf virus (SCLV)	NC_003357	2737	98.6496	2700	NC_003357.1 Soybean crinkle leaf virus, complete genome	3010	Yes
	Soybean dwarf virus (SDV)	NC_003056	5853	49.5472	2700	NC_003056.1 Soybean dwarf virus genomic RNA, complete genome, strain:YS AB038147.1 Soybean dwarf virus genomic RNA, complete genome, strain:YS	2792	Yes
	Soybean mild mottle virus (SMMV)	NC_014140	2768	146.316	4050	NC_014140.1 Soybean mild mottle virus, complete genome	4156	Yes
	Soybean mosaic virus (SMV)	NC_002634	9588	39.6328	3800	NC_002634.1 Soybean mosaic virus, complete genome	3648	Yes
	Soybean chlorotic mottle virus (SCMV)	NC_001739	8178	29.7138	2430	NC_001739.2 Soybean chlorotic mottle virus, complete genome	2334	Yes
HiSeq 2500 (2x150bp)	Oryza sativa (Rice)	Oryza_sativa.IRGSP-1.0			10000000
	Pyricularia grisea (fungus)	GCF_004355905.1_PgNI	44.56M	2.83094	8554	Pyricularia grisea	873	Yes
	Xanthomonas oryzae pv. Oryzae (bacterium)	GCF_004136375.1_ASM413637v1	4.991M	1.52713	2000	Xanthomonas oryzae pv. oryzae	44	Yes
	Rice necrosis mosaic virus (RNMV, RNA1)	NC_028144	7178	9.82168	470	LC055681.1 Rice necrosis mosaic virus genomic RNA, segment 1, complete sequence	470	Yes
	Rice necrosis mosaic virus (RNMV, RNA2)	NC_028145	3579	9.63956	230	LC060925.1 Rice necrosis mosaic virus genomic RNA, segment 2, complete sequence, strain: Ka-1	230	Yes
	Rice stripe mosaic virus (RSMV)	NC_040786	12774	19.9624	1700	NC_040786.1 Rice stripe mosaic virus isolate GD-LD, complete genome KX525586.2 Rice stripe mosaic virus isolate GD-LD, complete genome	1700	Yes
	Rice stripe necrosis virus (RSNV, RNA1)	NC_038775	6634	19.8975	880	NC_038775.1 Rice stripe necrosis virus segment RNA1, complete sequence EU099844.3 Rice stripe necrosis virus segment RNA1, complete sequence	878	Yes
	Rice stripe necrosis virus (RSNV, RNA2)	NC_038774	4657	19.9699	620	NC_038774.1 Rice stripe necrosis virus segment RNA2, complete sequence EU099845.3 Rice stripe necrosis virus segment RNA2, complete sequence	620	Yes
	Rice yellow mottle virus (RYMV)	NC_001575	4449	39.11	1160	NC_001575.2 Rice yellow mottle virus complete genome, isolate CI4	1160	Yes
	Oryza sativa endornavirus (OsEV)	NC_007647	13952	5.01004	466	NC_007647.1 Oryza sativa endornavirus, complete genome	464	Yes
	Rice virus A (RVA)	NC_035452	4832	29.8014	960	KY696677.1 Rice virus A isolate SK, complete genome	958	Yes
HiSeq 2500 (2x150bp)	Citrus sinensis (citrus)	SWO.v3.0			10000000
	Candidatus Liberibacter asiaticus (bacterium)	GCF_002216815.1_ASM221681v1	1.225M	1.74282	4000	Candidatus Liberibacter asiaticus	1935	Yes
	Diaporthe citri (fungus)	GCF_014595645.1_ASM1459564v1	63.69M	1.55845	2720	Diaporthe citri	367	Yes
	Citrus chlorotic spot virus (CCSV, RNA1)	NC_055208,	6518	19.791	860	NC_055208.1 Citrus chlorotic spot virus strain Trs1 segment RNA1, complete sequence KY700685.1 Citrus chlorotic spot virus strain Trs1 segment RNA1, complete sequence	860	Yes
	Citrus chlorotic spot virus (CCSV, RNA2)	NC_055209	5987	19.5423	780	NC_055209.1 Citrus chlorotic spot virus strain Trs1 segment RNA2, complete sequence KY700686.1 Citrus chlorotic spot virus strain Trs1 segment RNA2, complete sequence	780	Yes
	Citrus concave gum-associated virus (CCGaV, RNA1)	NC_035759	6681	9.87876	440	KX960112.1 Citrus concave gum-associated virus isolate CGW2 segment RNA1, complete sequence	440	Yes
	Citrus concave gum-associated virus (CCGaV, RNA2)	NC_035454	2703	9.9889	180	KX960111.1 Citrus concave gum-associated virus isolate CGW2 segment RNA2, complete sequence	180	Yes
	Citrus dwarfing viroid (CDVd)	NC_003264	292	15.411	30	NC_003264.1 Citrus dwarfing viroid, complete genome	30	Yes
	Citrus endogenous pararetrovirus (CEPV)	NC_023153	6996	39.4512	1840	NC_023153.1 Citrus endogenous pararetrovirus clone CB16-3, complete genome	40841	Yes
	Citrus gummy bark viroid (CGBVd)	FJ984562	299	15.0502	30	MW880213.1 Hop stunt viroid isolate K2-C28(BW20), complete genome	30	Yes
	Citrus yellow mosaic virus (CYMV)	NC_003382	7559	4.96098	250	NC_003382.1 Citrus yellow mosaic virus, complete genome	250	Yes
