# Supplementary material for: PhytoPipe: a phytosanitary pipeline for plant pathogen detection and diagnosis using RNA-seq data
Source: BMC Bioinformatics. 2023 Dec 13;24:470. doi: 10.1186/s12859-023-05589-2 (PMC10717670; doi:10.1186/s12859-023-05589-2)
Supplement: Supplementary file 2 — Additional file 2. Table S2: Comparison of bacterial pathogen detection performed by Kraken2 implemented in PhytoPipe using raw reads against SILVA rRNA database and rRNA removed reads against NCBI nt database. [file 12859_2023_5589_MOESM2_ESM.xlsx]

## Sheet: Sheet1
Supplementary table 2. Comparison of bacterial pathogen detection performed by Kraken2 implemented in PhytoPipe using raw reads against SILVA rRNA database and rRNA removed reads against NCBI nt database
Sample ID/Accession	Confirmed pathogen infection	Taxon observed in raw reads against SILVA138 rRNA database	Read number for relevant taxon in SILVA138	Taxon observed in rRNA romoved reads against NCBI nt database	Read number for relevant taxon in NCBI nt
SRR5100668	Ca. Liberibacter solanacearum	Candidatus Liberibacter	1	NA	0
SRR10148792	Ca. Liberibacter asiaticus	Candidatus Liberibacter	156	Candidatus Liberibacter asiaticus	235
SRR8295844	Ca. Liberibacter asiaticus	Candidatus Liberibacter	387	Candidatus Liberibacter asiaticus	1289
SRR9225242	Ca. Phytoplasma solani	Candidatus Phytoplasma	2435	Candidatus Phytoplasma solani	111578
SRR7186379	Ca. Phytoplasma sp.	Candidatus Phytoplasma	3750	'Parthenium hysterophorus' phyllody phytoplasma	23497
SRR17253894	Ca. Phytoplasma sp.	Candidatus Phytoplasma	169	Candidatus Phytoplasma	219
SRR7814393	Erwinia amylovora	Erwinia	0	Erwinia	7
SRR13488408	Xanthomonas campestris pv. Vesicatoria	Xanthomonas	111	Xanthomonas	94
ERR2036424	Xanthomonas translucens	Xanthomonas	1	Xanthomonas vesicatoria	2
ILVO_Salix (SRR24305224)	Xylella fastidiosa	Xylella	1	NA	0
ILVO_Daucu (SRR24305223)	‘Ca. Phytoplasma asteris’	Candidatus Phytoplasma	265	Aster yellows witches'-broom phytoplasma AYWB	2694
AGS_feve (SRR24305222)	‘Ca. Phytoplasma sp.’ Flavescence dorée	Candidatus Phytoplasma	161	Candidatus Phytoplasma vitis	1556
